# Supplementary material for: Fetal Exposure to Maternal Inflammation Does Not Affect Postnatal Development of Genetically-Driven Ileitis and Colitis
Source: PLoS One. 2014 May 21;9(5):e98237. doi: 10.1371/journal.pone.0098237 (PMC4029898; doi:10.1371/journal.pone.0098237)
Supplement: Table S1 — Observed phylotype numbers in caecal contents of WT, iWT, ARE and iARE offspring at 3 and 8 weeks of age. Indicated are means ±SD (n = 4–5 per group). Three Way ANOVA. (XLSX) [file pone.0098237.s004.xlsx]

## Sheet: SITable1 phylotype numbers
Numbers of observed species (mean±SD)			Three-Way ANOVA (p-values)
Group	3 weeks	8 weeks	Effect of age	Effect of maternal inflammation	Effect of postnatal inflammation
WT	153 ±9	172±19	0.019	0.281	0.749
iWT	150. ±34	169±14
ARE	158±17	173±22
iARE	143±15	161±5
