# Supplementary material for: Fetal Exposure to Maternal Inflammation Does Not Affect Postnatal Development of Genetically-Driven Ileitis and Colitis
Source: PLoS One. 2014 May 21;9(5):e98237. doi: 10.1371/journal.pone.0098237 (PMC4029898; doi:10.1371/journal.pone.0098237)
Supplement: Table S2 — Sequence proportions of bacterial taxa in ceacal contents from offspring (n = 4–5) at (A) 3 or (B) 8 weeks of age. OTUs occurring in less than 2 mice and <0.05% total sequences per sample were excluded from the analysis. Sequence proportions were analyzed for significant differences using F-Test followed by Benjamini-Hochberg correction for multiple testing in the R programing environment after adjustment for multiple testing. (XLSX) [file pone.0098237.s005.xlsx]

## Sheet: Table S2_3 and 8 weeks
Table S2A
Offspring genotype	Mother's genotype	Offspring's Age [weeks]	Firmicutes	Clostridia	Clostridiales	Lachnospiraceae	Dorea	Lachnospiracea_incertae_sedis	Clostridium.XlVa	Blautia	Clostridium.XlVb	Lactonifactor	Johnsonella	Anaerostipes	Robinsoniella	Acetitomaculum	Shuttleworthia	Marvinbryantia	Syntrophococcus	Roseburia	Parasporobacterium	unclassified_Lachnospiraceae	Ruminococcaceae	Pseudoflavonifractor	Flavonifractor	Clostridium.IV	Oscillibacter	Hydrogenoanaerobacterium	Anaerotruncus	Sporobacter	Butyricicoccus	Acetanaerobacterium	Ruminococcus	unclassified_Ruminococcaceae	Clostridiaceae.1	Anaerosporobacter	unclassified_Clostridiales	Bacilli	Lactobacillales	Lactobacillaceae	Lactobacillus	unclassified_Lactobacillaceae	Streptococcaceae	Streptococcus	Carnobacteriaceae	unclassified_Carnobacteriaceae	unclassified_Lactobacillales	Erysipelotrichia	Erysipelotrichales
TnfdeltaARE/+	Tnf+/+	3	84.6859	80.8559	80.844	74.1362	13.0822	5.32095	3.75562	1.00586	0.0654703	0.0863018	0.142844	1.07431	0.127965	0.0297592	0.0119037	0.127965	0.0327352	0.0833259	0.0327352	49.1385	4.20796	0.119037	0.172604	0.523763	1.97601	0.00297592	0.0952296	0.0743981	0.0684463	0.0863018	0.264857	0.800524	0.0952296	0.0892777	2.36586	3.09496	3.08901	2.92831	2.81225	0.116061	0.0714222	0.0714222	0	0	0.0863018	0.565426	0.565426
TnfdeltaARE/+	Tnf+/+	3	86.9545	84.5288	84.5207	65.49	6.14077	3.08513	1.48226	0.00804117	0.0268039	0.174225	0.710303	0.048247	0.155463	0.0214431	0	0.849684	0.0241235	0.109896	0.00268039	52.6214	17.4359	0.801437	7.29602	0.863086	2.30246	0.158143	0.144741	0.120618	0.0938137	0.739788	0.013402	4.8381	0.0107216	0.0107216	1.56535	2.23277	2.214	2.01565	1.87627	0.13402	0.0160823	0.013402	0.013402	0.0107216	0.160823	0.0696901	0.0696901
TnfdeltaARE/+	Tnf+/+	3	71.3606	57.6119	57.5743	33.2366	0.95384	1.15267	3.12752	0.362728	0.513193	0.0403031	0.411091	0.376162	0.0752324	0.0188081	0	0.341233	0.0241818	0.0107475	0.0322425	25.7832	20.6862	1.27089	1.46703	0.773819	5.67199	0.0913536	0.18002	2.90988	0.00806062	0.0564243	1.29507	6.92944	0.142404	0.142404	3.45532	12.5343	12.5154	11.7846	11.1586	0.583051	0.177334	0.177334	0.0564243	0.0510506	0.494384	0.937718	0.937718
TnfdeltaARE/+	Tnf+/+	3	89.7864	88.5453	88.5244	74.1504	4.35932	2.77531	4.84893	0.204221	1.85893	0.154475	0.58648	1.53951	0.243494	0.0733099	0.0130911	1.52904	0.0576007	0.21993	0.107347	55.5401	10.2189	0.680735	0.377023	0.57077	5.14479	0.196366	0.0418914	0.0680735	0.0104728	0.10211	0	3.00047	0.589098	0.576007	3.53459	0.649317	0.628371	0.484369	0.437241	0.0445096	0.0340368	0.0340368	0.00785464	0.00785464	0.0994921	0.421532	0.421532
TnfdeltaARE/+	Tnf+/+	3	93.1344	87.9525	87.9101	72.536	5.49761	0.94519	15.0621	0.0184607	0.0553822	0.0978419	0.180915	1.16857	0.367369	0.0590744	0.00923037	0.939652	0.0775351	0.326755	0.121841	47.5475	12.8579	1.55809	0.849194	0.588898	5.15424	0.0295372	0.023999	0.118149	0.0129225	0.0129225	0.0129225	4.31981	0.101534	0.0978419	2.41097	4.74072	4.67611	4.14813	3.79922	0.334139	0.0203068	0.0203068	0.0166147	0.0129225	0.481825	0.0406136	0.0406136
TnfdeltaARE/+	TnfdeltaARE/+	3	76.614	74.8982	74.8802	50.9732	5.68332	5.25811	17.6279	0	0.182657	0.0389268	0.0269493	0	0.0958199	0.0449156	0.00299437	0.0868367	0.0119775	0	0	21.8948	22.5087	1.44928	4.98862	0.290454	10.5372	0.0329381	0.0928255	0.170679	0	0.33537	0.446161	4.13223	0.0898311	0.0898311	1.30255	1.65589	1.65289	1.42831	1.35645	0.0718649	0.0509043	0.0509043	0.0179662	0.0119775	0.0718649	0.00598874	0.00598874
TnfdeltaARE/+	TnfdeltaARE/+	3	79.7367	76.9668	76.9613	45.58	9.52433	6.46863	11.8876	0.00274793	0.0522107	0.041219	0	0.00549586	0.0439669	0	0	0.0274793	0.00549586	0	0	17.4933	30.2492	1.42343	11.9095	0.370971	12.2448	0.0384711	0.041219	0.0741942	0	0.101673	0.00274793	4.03122	0.0714462	0.0686983	1.04421	2.6545	2.63252	2.42642	2.34673	0.07969	0.0494628	0.0494628	0.0247314	0.0247314	0.126405	0.041219	0.041219
TnfdeltaARE/+	TnfdeltaARE/+	3	70.6785	66.6375	66.5679	23.9679	2.68354	0.094238	4.55035	0.477921	0.269251	0.094238	0.161551	0.00224376	0.107701	0.0987255	0	0.0628253	0.549722	0.00448753	0.0179501	14.7572	34.7424	2.34024	5.63184	1.23631	13.7206	0.210914	0.150332	1.51005	0.0157063	0.581134	0.39939	8.91447	0.17277	0.168282	7.58167	1.80174	1.76808	1.03437	0.985012	0.047119	0.495871	0.495871	0.00673129	0.00673129	0.204182	1.979	1.979
TnfdeltaARE/+	TnfdeltaARE/+	3	82.4203	79.596	79.5768	70.8734	1.43822	4.87731	3.03563	1.75935	2.15733	0.0494044	0.787726	3.01641	0.126256	0.156447	0.139979	0.400725	0.126256	0.348576	0.0466597	52.3851	7.30636	0.208596	0.428171	0.581874	3.33205	0.043915	0.159192	0.518746	0.0137234	0.0137234	0.0137234	1.9652	0.172915	0.172915	1.19394	2.31103	2.28358	2.12988	2.06401	0.0631278	0.0219575	0.0219575	0.00274469	0.00274469	0.101553	0.395235	0.395235
TnfdeltaARE/+	TnfdeltaARE/+	3	85.0368	80.7979	80.7677	68.0983	2.78866	1.37281	2.99092	0.275423	0.176443	0.0946766	0.589577	0.00430348	0.29694	0.0903731	1.62241	0.486293	0.322761	0.107587	0.0258209	56.8017	9.73017	2.12592	0.137711	0.503507	2.41856	0.0344279	0.0301244	0.0258209	0.129104	0.258209	0.512114	3.53746	0.28403	0.279726	2.62512	3.62783	3.61492	3.29216	2.92637	0.357189	0.0516418	0.0516418	0.0129104	0.0129104	0.253905	0.426045	0.426045
Tnf+/+	TnfdeltaARE/+	3	80.996	77.0948	77.0697	56.8678	2.96663	7.00263	26.0004	0.0125439	0.0627195	0.0282238	0.0250878	0.00940793	0.0909433	0.00313598	0.00627195	0.119167	0.0156799	0.00313598	0	20.4999	18.9821	0.326141	9.18841	0.332413	6.20923	0.0627195	0.141119	0.639739	0	0.141119	0	1.91922	0.0689915	0.0533116	1.11641	3.51229	3.48721	3.02622	2.89137	0.134847	0.222654	0.222654	0.0783994	0.0752634	0.147391	0.266558	0.266558
Tnf+/+	TnfdeltaARE/+	3	77.8354	72.1886	72.1886	64.9413	3.31195	0.602446	26.4327	0	0	0.0149862	0.00899173	0.0149862	0.104903	0.17384	0	0.0449586	0.0179835	0	0	34.1985	6.54298	0.581465	1.80434	0.00599448	2.54766	0	0.0149862	0.00299724	0	0.011989	0	1.57355	0.00899173	0.00599448	0.69536	5.55389	5.5389	5.12528	4.94245	0.17384	0.0269752	0.0269752	0.0509531	0.0479559	0.332694	0.0479559	0.0479559
Tnf+/+	TnfdeltaARE/+	3	69.5499	66.8668	66.8499	43.5585	3.10589	0.259294	24.6414	0.00281841	0.00845523	0.0422761	0	0.00563682	0.014092	0.00563682	0	0.0366393	0.0112736	0	0	15.4026	22.0231	0.961078	5.92148	0.952623	9.033	0.0112736	0.0535498	0.0422761	0	0.287478	0.0197289	4.70956	0.245202	0.236746	1.02026	2.56475	2.55348	2.31673	2.17018	0.14092	0.0817339	0.0817339	0.00281841	0.00281841	0.152194	0.00845523	0.00845523
Tnf+/+	TnfdeltaARE/+	3	90.4544	88.58	88.4957	77.6715	0.99215	6.23929	3.31654	0.488404	0.626486	0.0562559	0.0767126	2.82814	0.235252	0.0460276	0.352878	1.79252	0.109955	0.0613701	0.0741555	60.2654	6.88112	0.44749	0.529317	0.60603	3.41627	0.058813	0.112512	0.102283	0.294065	0.112512	0.0153425	1.1737	0.191782	0.189224	3.71033	0.958908	0.938451	0.777354	0.751784	0.0255709	0.0255709	0.0255709	0.0102283	0.0102283	0.117626	0.618815	0.618815
Tnf+/+	TnfdeltaARE/+	3	87.5614	85.022	84.9662	74.1005	2.22164	4.17786	6.32086	2.50999	0.324399	0.167114	1.12393	3.63392	0.212989	0.0425978	0.0229373	0.380104	0.0163838	0.00983026	0.0688118	52.8442	9.50259	0.563602	0.707779	0.321122	5.27558	0	0.0589816	0.822465	0	0.0393211	0	1.67114	0.137624	0.137624	1.19602	1.77928	1.76289	1.5925	1.49092	0.101579	0.0327675	0.0327675	0.00327676	0.00327676	0.108133	0.655351	0.655351
Tnf+/+	Tnf+/+	3	80.4335	79.0015	78.9911	62.7496	4.98744	1.43978	2.75267	0.88821	1.07466	0.0440221	0.302975	0.0932232	0.186446	0.354766	0	0.225289	0.0802755	0.302975	0.0258953	49.9754	12.9321	1.33361	0.813113	0.605951	6.83896	0.0543802	0.266722	0.435042	0.0699174	0.196805	0.0181267	2.29433	0.460937	0.460937	2.82	0.618898	0.600772	0.486832	0.468705	0.0155372	0.077686	0.077686	0.00258953	0.00258953	0.0284849	0.701763	0.701763
Tnf+/+	Tnf+/+	3	85.7607	85.252	85.2191	49.5135	11.2351	3.02737	14.6881	0.00967212	0.533901	0.0560983	0.243737	0.0309508	0.0909179	0	0	0.141213	0.00386885	0	0	19.4235	33.2276	0.963343	12.5157	4.51494	5.41638	0.168295	0.0812458	0.0154754	0.0193442	0.56872	0.00580327	8.91769	0.272754	0.272754	2.1859	0.357868	0.350131	0.290163	0.270819	0.0174098	0.0116065	0.0116065	0	0	0.0464262	0.087049	0.087049
Tnf+/+	Tnf+/+	3	79.2924	74.7423	74.6925	62.7581	0.974805	0.763026	2.32022	0.513875	0.495188	0.308325	0.566819	0.0404871	0.165063	0.00622878	0	0.227351	0.0529447	0.00311439	0.0809742	56.2054	10.0034	0.688281	0.308325	0.186863	4.01134	0.149491	0.0903174	0.573048	0.0249151	0.242923	0.647793	3.06456	0.109004	0.105889	1.8188	4.1546	4.10477	3.62204	3.32306	0.28341	0.0124576	0.0124576	0.0249151	0.0218007	0.445358	0.109004	0.109004
Tnf+/+	Tnf+/+	3	81.013	79.4291	79.4087	59.2452	2.81902	1.38786	2.41666	0.812346	0.106955	0.168072	0.478749	0.00254654	0.175711	0.0560238	0	0.0763961	0.0483842	0.00254654	0	50.6837	17.3343	1.96338	0.412539	1.59668	4.42588	0.0738496	0.239375	3.10168	0.0381981	1.11793	0.0101862	4.3062	0.0178258	0.0178258	2.80628	1.4337	1.3242	1.05681	0.944766	0.109501	0.06621	0.06621	0.00509308	0.00254654	0.19099	0.00763961	0.00763961
		Ftest	0.555254	0.878348	0.877975	0.590237	0.479352	0.564435	0.103477	0.933558	0.801344	0.278308	0.873417	0.48938	0.698542	0.732858	0.442969	0.270096	0.138759	0.404284	0.396977	0.605739	0.454579	0.110417	0.83144	0.202733	0.199684	0.257324	0.247194	0.731426	0.949689	0.191359	0.514532	0.376919	0.87094	0.851856	0.647934	0.40699	0.403128	0.384215	0.383133	0.449794	0.684892	0.68385	0.521264	0.466042	0.653659	0.768608	0.768608
		p.adjust	0.804131	0.928465	0.928465	0.804131	0.804131	0.804131	0.804131	0.970901	0.905867	0.804131	0.928465	0.804131	0.848695	0.87366	0.804131	0.804131	0.804131	0.804131	0.804131	0.804131	0.804131	0.804131	0.928465	0.804131	0.804131	0.804131	0.804131	0.87366	0.979838	0.804131	0.804131	0.804131	0.928465	0.928465	0.818381	0.804131	0.804131	0.804131	0.804131	0.804131	0.839962	0.839962	0.804131	0.804131	0.818381	0.884239	0.884239
Table S2B
Offspring's genotype	Mother's genotype	Offspring's Age [weeks]	Firmicutes	Clostridia	Clostridiales	Lachnospiraceae	Dorea	Lachnospiracea_incertae_sedis	Clostridium.XlVa	Blautia	Clostridium.XlVb	Lactonifactor	Johnsonella	Anaerostipes	Robinsoniella	Acetitomaculum	Shuttleworthia	Marvinbryantia	Syntrophococcus	Roseburia	Parasporobacterium	Coprococcus	unclassified_Lachnospiraceae	Ruminococcaceae	Pseudoflavonifractor	Flavonifractor	Clostridium.IV	Oscillibacter	Anaerotruncus	Sporobacter	Butyricicoccus	Acetanaerobacterium	Ruminococcus	unclassified_Ruminococcaceae	Peptostreptococcaceae	Clostridium.XI	unclassified_Peptostreptococcaceae	Clostridiaceae.1	Anaerosporobacter	Clostridiaceae.2	unclassified_Clostridiaceae.2	Eubacteriaceae	Eubacterium	unclassified_Clostridiales	Bacilli	Lactobacillales	Lactobacillaceae	Lactobacillus	unclassified_Lactobacillaceae
TnfdeltaARE/+	Tnf+/+	8	75.074	65.1376	65.0874	53.3949	2.09671	0.862695	5.85181	0.111676	0.42716	0.0642135	0.053046	0.0223351	0.228935	0.0670054	0.00558378	0.145178	0.0223351	0.078173	0.0223351	0	43.037	7.14445	0.809649	0.566754	0.153554	2.62159	0.0921324	0.025127	0.14797	0.0614216	0.376905	2.2028	0.301524	0.242895	0.0558378	0.198224	0.192641	0.025127	0.0223351	0.0223351	0.0223351	3.9952	9.04294	9.02619	8.52923	8.11324	0.404824
TnfdeltaARE/+	Tnf+/+	8	85.1604	64.8543	64.6245	46.2522	1.84579	2.56943	5.61314	0.393605	0.286036	0.029337	0.826325	0.00244475	0.210248	0.0855662	0.58185	0.88011	0.154019	0.0342265	0.114903	0.00733425	32.5347	12.6516	1.59398	2.88236	0.611187	2.41297	0.300704	0.359378	0.029337	0.0611187	1.03657	3.28819	0.00244475	0.00244475	0	0.227362	0.210248	0	0	0.048895	0.0440055	5.41512	18.2941	18.2085	16.7074	16.0204	0.657637
TnfdeltaARE/+	Tnf+/+	8	75.4416	70.5294	70.4726	50.6482	3.63636	1.41529	16.4205	0.0103306	2.75052	0.0516529	0.0568182	0.0129132	0.178202	0.0206612	0	0.320248	0.0129132	0.00258265	0	0.043905	25.7051	15.0052	1.2939	6.90857	0.309917	2.51033	0.0387397	0.330579	0.0387397	0.103306	0.619835	2.79184	0.00258265	0	0.00258265	0.206612	0.206612	0	0	0	0	4.60744	4.75207	4.74174	4.27428	4.00826	0.255682
TnfdeltaARE/+	Tnf+/+	8	90.3807	84.2889	84.2021	58.2767	1.30838	2.10077	1.68746	0.492287	0.93982	0.0974043	0.255357	1.53741	1.86911	0.115832	0.0263255	1.08461	0.163218	0.0421208	0.118465	0.00789765	46.3697	10.1248	2.99058	1.38999	0.587058	1.85068	0.0315906	0.160585	0.184278	0.163218	0.157953	2.4588	0	0	0	0.705523	0.689728	0	0	0.00263255	0.00263255	15.0398	5.50466	5.44148	4.80703	4.53588	0.263255
TnfdeltaARE/+	Tnf+/+	8	83.5105	68.1964	68.1617	55.6982	4.20072	3.00505	2.81155	0.0707581	0.153069	0.0620939	0.677256	0.0144404	0.58917	0.0288809	0.0173285	1.00505	0.0736462	0.00144404	0.166065	0.00144404	42.8116	8.26715	0.755235	0.59639	0.964621	1.79206	0.281588	0.401444	0.329242	0.00866426	0.20361	2.90108	0.937184	0.737906	0.179061	0.233935	0.229603	0.0981949	0.0765343	0.0144404	0.0144404	2.89964	14.4116	14.3827	13.4368	12.9617	0.457762
TnfdeltaARE/+	Tnf+/+	8	75.6369	22.659	22.6042	19.0569	0.451324	1.02919	1.84748	0.0801417	0.0463978	0.0253079	0.0970137	0.231989	0.253079	0.00421798	0.00421798	0.00843597	0.00421798	0.156065	0.291041	0	14.5225	1.61127	0.312131	0.156065	0.122322	0.337439	0.0548338	0.0168719	0.00421798	0	0.172937	0.430235	0.0801417	0.0717058	0.00421798	0.012654	0.012654	0	0	0.0506158	0.0506158	1.78843	6.70238	6.64333	5.94736	5.47073	0.455542
TnfdeltaARE/+	TnfdeltaARE/+	8	78.8133	66.4619	66.4194	47.622	3.60095	3.80478	17.9453	0.0537878	1.34186	0.0537878	0.0283094	0.00566187	0.107576	0.00566187	0	0.133054	0.00283094	0	0	0.00283094	20.4988	15.5447	1.91088	4.68803	1.00215	3.76798	0.0339712	0.520892	0.042464	0.09059	0.0849281	3.37731	0	0	0	0.0679425	0.0651115	0	0	0.0226475	0.0226475	3.15083	12.1475	12.1023	11.2105	10.6556	0.535047
TnfdeltaARE/+	TnfdeltaARE/+	8	81.2726	73.8879	73.8593	40.2077	3.022	0.862069	17.0104	0.00238141	0.504858	0.0333397	0.15241	0.0214327	0.0809678	0.0547723	0.00238141	0.233378	0.00476281	0.00952562	0.00238141	0	18.2082	29.7152	1.47885	19.1275	1.60507	1.93608	0.0238141	0.79539	0.390551	0.0404839	0.681082	3.60069	0.0166698	0.0142884	0.00238141	0.195275	0.192894	0	0	0.011907	0.011907	3.70309	7.1847	7.13707	6.48695	6.2369	0.238141
TnfdeltaARE/+	TnfdeltaARE/+	8	75.5274	52.3419	52.2731	31.4382	2.8186	0.502461	1.81368	0.330385	0.178959	0.110128	0.192725	0.0103245	0.0309736	0.234023	0.00344151	0.189283	0.0103245	1.66569	0.0378566	0.0653887	23.2336	10.0389	0.29597	0.77434	3.32106	1.04622	0.0481812	0.323502	0.264996	0.0998038	1.25615	2.57081	5.22766	3.89923	1.18388	0.151427	0.151427	0.43363	0.333827	0.0516227	0.0412981	4.9076	22.5006	22.4559	21.0861	20.2567	0.794989
TnfdeltaARE/+	TnfdeltaARE/+	8	73.5395	71.7753	71.7579	57.7796	8.56358	8.16015	17.886	0.00218069	0.0676015	0.0174455	0.00654208	0.00218069	0.124299	0.00654208	0	0.028349	0.00654208	0.00218069	0	0	22.8667	12.7963	1.16231	1.35421	1.40437	6.19317	0.028349	0.119938	0.00218069	0.194082	0.0545173	2.23957	0.00436138	0.00436138	0	0.102493	0.102493	0	0	0.00218069	0.00218069	1.06854	1.61589	1.61589	1.21246	1.16885	0.0436138
Tnf+/+	TnfdeltaARE/+	8	79.8946	61.5525	61.5031	47.7727	1.51053	3.42489	2.34286	0.203459	0.628873	0.209624	0.0678196	0.00308271	1.55369	0.0585715	0.00308271	0.431579	0.0308271	0.314436	0.0616542	0.0832331	36.8353	8.99843	1.09744	2.17948	0.561053	1.83729	0.0369925	0.468572	0.104812	0.021579	0.388421	2.28429	0	0	0	0.117143	0.11406	0.00308271	0.00308271	0.0308271	0.0308271	4.58091	14.199	14.1496	12.8333	12.2291	0.564136
Tnf+/+	TnfdeltaARE/+	8	83.191	64.9109	64.8539	44.0659	2.93933	1.91461	2.86442	0.0269663	0.596255	0.137828	0.00898876	1.16554	0.155805	0.00898876	0	0.0449438	0.110861	0.00299626	0.0419476	0	34.0345	14.5618	0.94382	0.976779	2.84045	5.6809	0.0988764	0.0419476	0.245693	0.302622	0.011985	3.3618	0.00299626	0	0.00299626	0.173783	0.170787	0	0	0.0479401	0.0449438	5.98951	17.0936	17.0337	15.8172	15.3169	0.473408
Tnf+/+	TnfdeltaARE/+	8	70.2607	65.2965	65.2538	44.4645	1.98306	1.82218	20.3493	0.0262657	0.70589	0.0229825	0.0196993	0.016416	0.177293	0.0262657	0.00328321	0.16416	0.00984963	0.00328321	0.00328321	0.00328321	19.0951	17.3124	3.2274	3.67063	0.512181	5.47311	0.0262657	0.311905	0.0393985	0.062381	0.00328321	3.94642	0.00328321	0	0.00328321	0.0689474	0.0656642	0	0	0.016416	0.016416	3.36857	4.71797	4.68514	4.10401	3.89389	0.200276
Tnf+/+	TnfdeltaARE/+	8	78.8023	67.5398	67.4852	55.1374	0.975953	2.34619	4.52842	0.171768	1.01109	0.13273	0.0273267	0	1.948	0.128826	0.191287	0.936914	0.0975953	0.0858838	0.210806	0.0429419	42.2744	5.99235	0.987664	1.00328	0.335728	1.26093	0.0195191	0.394285	0.0312305	0.0663648	0.00390381	1.85821	0	0	0	0.175671	0.171768	0	0	0.0702686	0.0702686	6.10946	4.62601	4.6104	4.15365	3.92723	0.21471
Tnf+/+	Tnf+/+	8	78.95	42.8723	42.7975	36.2365	1.20508	2.09255	3.26649	0.0778477	0.0467086	0.0435947	0.305163	0.330074	0.467086	0.0155695	0.00622781	0.0186834	0.00311391	0.417263	0.61344	0.00934172	27.2965	3.54985	0.825185	0.370555	0.249113	0.878122	0.0809616	0.0373669	0	0	0.217973	0.881236	0.065392	0.0529364	0.0124556	0.0311391	0.0280252	0	0	0.0622781	0.0622781	2.85234	6.12817	6.07212	5.54898	4.97914	0.554275
Tnf+/+	Tnf+/+	8	76.6759	7.30005	7.28317	5.7241	0.478415	0.360218	0.793606	0.00562841	0.455901	0.0168852	0.0112568	0.00562841	0.0506557	0	0.0112568	0.0225136	0.0112568	0.0450273	0	0	3.45585	0.951202	0.422131	0.0787978	0.0393989	0.151967	0	0.00562841	0.0168852	0.0112568	0	0.208251	0.10694	0.0619125	0.0393989	0.0112568	0.0112568	0	0	0.00562841	0.00562841	0.484043	6.9736	6.86103	6.20814	5.4877	0.681038
Tnf+/+	Tnf+/+	8	81.9771	69.5822	69.5363	59.4293	2.46879	4.43057	3.83694	0.221656	0.547771	0.392357	0.0636943	0.0229299	1.05223	0.00764331	0.107006	0.494268	0.0789809	0.853503	0.216561	0.0152866	44.586	6.60892	0.894268	1.22803	0.397452	1.53885	0.0280255	0.382166	0.0509554	0.0203822	0.0203822	2.01529	0.00254777	0.00254777	0	0.0993631	0.0968153	0	0	0.00764331	0.00764331	3.37834	5.83694	5.81146	5.3758	5.16178	0.203822
Tnf+/+	Tnf+/+	8	90.9882	79.5525	79.5189	70.23	11.3347	0.950383	4.57323	1.28185	0.499793	0.225295	0.113942	1.43982	0.145018	0.0284856	0	0.642221	0.150197	0.0181272	0.0440232	0.025896	48.7389	6.96343	0.849389	0.797597	0.222706	2.94179	0.0103584	0.0880464	0.25896	0.012948	0.090636	1.66511	0	0	0	0.375492	0.375492	0	0	0	0	1.94738	10.7494	10.7184	10.0761	9.74208	0.328879
	Ftest		0.574452	0.647092	0.64743	0.966916	0.480114	0.664141	0.157671	0.5186	0.814281	0.217521	0.18747	0.721556	0.297694	0.554412	0.723582	0.360741	0.367525	0.528869	0.29855	0.600831	0.465003	0.044705	0.583391	0.278857	0.0344516	0.232139	0.148037	0.207669	0.789983	0.247632	0.20513	0.051891	0.410361	0.41191	0.405859	0.46778	0.488427	0.418544	0.421333	0.548365	0.495924	0.33018	0.867851	0.865113	0.876634	0.860552	0.964204
	p.adjust		0.826261	0.826261	0.826261	0.966916	0.808035	0.826261	0.803341	0.814942	0.862535	0.803341	0.803341	0.826261	0.803341	0.826261	0.826261	0.803341	0.803341	0.819475	0.803341	0.826261	0.808035	0.803341	0.826261	0.803341	0.803341	0.803341	0.803341	0.803341	0.853794	0.803341	0.803341	0.803341	0.803341	0.803341	0.803341	0.808035	0.808035	0.803341	0.803341	0.826261	0.808035	0.803341	0.899295	0.899295	0.901861	0.899295	0.966916
[truncated: 96 more columns]
