# Supplementary material for: Fetal Exposure to Maternal Inflammation Does Not Affect Postnatal Development of Genetically-Driven Ileitis and Colitis
Source: PLoS One. 2014 May 21;9(5):e98237. doi: 10.1371/journal.pone.0098237 (PMC4029898; doi:10.1371/journal.pone.0098237)
Supplement: Table S3 — Sequence proportions of bacterial taxa in ceacal contents from 3- and 8-week old offspring (n = 4–6) show age differences. OTUs occurring in less than 2 mice and <0.05% total sequences per sample were excluded from the analysis. Sequence proportions were analyzed for significant age-differences using F-Test followed by Benjamini-Hochberg correction for multiple testing in the R programing environment after adjustment for multiple testing. (XLSX) [file pone.0098237.s006.xlsx]

## Sheet: SITable3_significant classifier
Age	offspring's genotype	mother's genotype	Clostridia	Clostridiales	Lachnospiraceae	Coprococcus	Oscillibacter	Hydrogenoanaerobacterium	Bacilli	Lactobacillales	Lactobacillaceae	Lactobacillus	unclassified_Lactobacillaceae	Carnobacteriaceae	unclassified_Carnobacteriaceae	Enterococcaceae	Enterococcus	unclassified_Lactobacillales	unclassified_Bacilli	Tannerella	Rikenella	Prevotellaceae	Prevotella	Hallella	unclassified_.Prevotellaceae.	unclassified_.Bacteroidales.	Proteobacteria	Betaproteobacteria	Burkholderiales	Sutterellaceae	Parasutterella	unclassified_Burkholderiales	Deltaproteobacteria	Desulfovibrionales	Desulfovibrionaceae	Desulfovibrio	unclassified_Desulfovibrionales	Coriobacteridae	Coriobacteriales	Coriobacterineae	Coriobacteriaceae	unclassified_Coriobacteriaceae	unclassified_Firmicutes	Deferribacteres	Deferribacteres.1	Deferribacterales	Deferribacteraceae	Mucispirillum	unclassified_Bacteria
3 weeks	TnfdeltaARE/+	Tnf+/+	80.8559	80.844	74.1362	0.00595185	1.97601	0.00297592	3.09496	3.08901	2.92831	2.81225	0.116061	0	0	0.00297592	0.00297592	0.0863018	0.00595185	0.0178555	0	0.124989	0.0982055	0	0.0267833	0.502931	2.75868	0.163676	0.163676	0.154748	0.154748	0.00892777	2.24682	2.14862	1.97899	1.79151	0.169628	0.0595185	0.0595185	0.0595185	0.0595185	0.0357111	0.169628	2.16647	2.16647	2.16647	2.16647	2.16647	0.113085
3 weeks	TnfdeltaARE/+	Tnf+/+	84.5288	84.5207	65.49	0	2.30246	0.158143	2.23277	2.214	2.01565	1.87627	0.13402	0.013402	0.0107216	0.00268039	0.00268039	0.160823	0.0187627	0.0160823	0.00268039	0.0777313	0.013402	0	0.0643294	0.262678	4.44409	0.0348451	0.0348451	0.0321647	0.0268039	0.00268039	1.64576	1.61091	1.3938	1.11504	0.214431	0.0536078	0.0536078	0.0536078	0.0536078	0.0241235	0.123298	2.44184	2.44184	2.44184	2.44184	2.44184	0.152782
3 weeks	TnfdeltaARE/+	Tnf+/+	57.6119	57.5743	33.2366	0.00268687	5.67199	0.0913536	12.5343	12.5154	11.7846	11.1586	0.583051	0.0564243	0.0510506	0	0	0.494384	0.0188081	0.0241818	0	0.373475	0.174647	0	0.123596	0.712021	5.51883	0.252566	0.247192	0.225697	0.225697	0.0188081	3.03348	1.7814	1.65511	1.36762	0.126283	0.0107475	0.0107475	0.0107475	0.0107475	0.00537374	0.276748	2.38594	2.38594	2.38594	2.38594	2.38594	0.542748
3 weeks	TnfdeltaARE/+	Tnf+/+	88.5453	88.5244	74.1504	0.00261821	5.14479	0.196366	0.649317	0.628371	0.484369	0.437241	0.0445096	0.00785464	0.00785464	0	0	0.0994921	0.0209457	0.00785464	0.00523643	0.0549825	0.0104728	0.00261821	0.0418914	0.154475	3.84615	0.0157093	0.0157093	0.0130911	0.0130911	0.00261821	1.30911	1.19652	0.989684	0.83521	0.204221	0.0576007	0.0576007	0.0576007	0.0576007	0.036655	0.170184	1.12059	1.12059	1.12059	1.12059	1.12059	0.180657
3 weeks	TnfdeltaARE/+	Tnf+/+	87.9525	87.9101	72.536	0.00369215	5.15424	0.0295372	4.74072	4.67611	4.14813	3.79922	0.334139	0.0166147	0.0129225	0.00553822	0.00553822	0.481825	0.0646126	0.0184607	0.177223	0.238144	0.073843	0.0147686	0.149532	0.282449	1.29594	0.0313833	0.0276911	0.025845	0.025845	0.00184607	0.59259	0.564899	0.40429	0.332293	0.160608	0.0203068	0.0203068	0.0203068	0.0203068	0.0129225	0.400598	0.491056	0.491056	0.491056	0.491056	0.491056	0.15507
3 weeks	TnfdeltaARE/+	TnfdeltaARE/+	74.8982	74.8802	50.9732	0.00299437	10.5372	0.0329381	1.65589	1.65289	1.42831	1.35645	0.0718649	0.0179662	0.0119775	0.0838424	0.0748593	0.0718649	0	0.023955	0	1.30854	0.476105	0.00598874	0.826446	1.51515	3.17403	0.188645	0.188645	0.176668	0.173673	0.0119775	2.2847	2.24578	1.94634	1.61097	0.293448	0.0329381	0.0329381	0.0329381	0.0329381	0.0209606	0.0538987	1.51815	1.51815	1.51815	1.51815	1.51815	0.149719
3 weeks	TnfdeltaARE/+	TnfdeltaARE/+	76.9668	76.9613	45.58	0.00274793	12.2448	0.0384711	2.6545	2.63252	2.42642	2.34673	0.07969	0.0247314	0.0247314	0.00549586	0.00549586	0.126405	0.0219835	0.0357231	0	1.27504	0.351735	0.0192355	0.90407	1.61304	4.08343	0.294029	0.294029	0.277541	0.274793	0.0137397	2.51161	2.36322	2.09667	1.84386	0.266549	0.0192355	0.0192355	0.0192355	0.0192355	0.0082438	0.0741942	1.50861	1.50861	1.50861	1.50861	1.50861	0.142892
3 weeks	TnfdeltaARE/+	TnfdeltaARE/+	66.6375	66.5679	23.9679	0.00224376	13.7206	0.210914	1.80174	1.76808	1.03437	0.985012	0.047119	0.00673129	0.00673129	0.0246814	0.0224376	0.204182	0.0336564	0.0785317	0	0.675372	0.332077	0.0538503	0.114432	0.569916	4.58849	0.271495	0.271495	0.267008	0.267008	0.00224376	2.50853	2.46814	2.25049	1.99695	0.217645	0.0336564	0.0336564	0.0336564	0.0336564	0.0269251	0.260276	0.897505	0.897505	0.897505	0.897505	0.897505	0.112188
3 weeks	TnfdeltaARE/+	TnfdeltaARE/+	79.596	79.5768	70.8734	0.00548938	3.33205	0.043915	2.31103	2.28358	2.12988	2.06401	0.0631278	0.00274469	0.00274469	0.0247022	0.0219575	0.101553	0.0247022	0.0164681	0	0.307405	0.200362	0.00548938	0.101553	0.285448	6.23593	0.0301916	0.0301916	0.0274469	0.0274469	0.00274469	1.23237	1.14728	0.881045	0.746555	0.26349	0.035681	0.035681	0.035681	0.035681	0.0192128	0.118022	2.03107	2.03107	2.03107	2.03107	2.03107	0.0658725
3 weeks	TnfdeltaARE/+	TnfdeltaARE/+	80.7979	80.7677	68.0983	0.00430348	2.41856	0.0344279	3.62783	3.61492	3.29216	2.92637	0.357189	0.0129104	0.0129104	0	0	0.253905	0.0129104	0.0688557	0.00430348	0.262512	0.0645522	0.0258209	0.124801	0.408831	2.71119	0.0215174	0.0215174	0.0172139	0.0172139	0.00430348	1.51483	1.45027	1.13182	0.804751	0.318458	0.00860696	0.00860696	0.00860696	0.00860696	0.00430348	0.18505	4.26905	4.26905	4.26905	4.26905	4.26905	0.29694
3 weeks	Tnf+/+	TnfdeltaARE/+	77.0948	77.0697	56.8678	0	6.20923	0.0627195	3.51229	3.48721	3.02622	2.89137	0.134847	0.0783994	0.0752634	0.00627195	0.00627195	0.147391	0.0250878	0.00313598	0.0125439	1.53663	0.222654	0.00313598	1.30457	2.3708	5.5789	0.112895	0.106623	0.100351	0.0972153	0.00313598	3.86352	1.90667	1.75928	1.39865	0.147391	0.0250878	0.0250878	0.0250878	0.0250878	0.0125439	0.122303	1.23244	1.23244	1.23244	1.23244	1.23244	0.435901
3 weeks	Tnf+/+	TnfdeltaARE/+	72.1886	72.1886	64.9413	0	2.54766	0	5.55389	5.5389	5.12528	4.94245	0.17384	0.0509531	0.0479559	0	0	0.332694	0.00899173	0.00299724	0	0	0	0	0	1.13895	4.55281	0.0479559	0.0479559	0.0389642	0.0389642	0.00599448	1.06402	1.04903	0.908164	0.542501	0.137873	0.011989	0.011989	0.011989	0.011989	0	0.0449586	1.14794	1.14794	1.14794	1.14794	1.14794	0.122887
3 weeks	Tnf+/+	TnfdeltaARE/+	66.8668	66.8499	43.5585	0.00281841	9.033	0.0112736	2.56475	2.55348	2.31673	2.17018	0.14092	0.00281841	0.00281841	0	0	0.152194	0.0112736	0.00563682	0	1.21473	0.0845523	0.00281841	0.338209	1.51912	2.46329	0.0986443	0.0958259	0.0901891	0.0901891	0.00281841	1.49658	1.47967	1.40639	1.102	0.0732787	0.0112736	0.0112736	0.0112736	0.0112736	0	0.109918	2.28573	2.28573	2.28573	2.28573	2.28573	0.138102
3 weeks	Tnf+/+	TnfdeltaARE/+	88.58	88.4957	77.6715	0.00255709	3.41627	0.058813	0.958908	0.938451	0.777354	0.751784	0.0255709	0.0102283	0.0102283	0	0	0.117626	0.0204567	0.0127854	0.00255709	0.173882	0.0178996	0	0.148311	0.171325	2.61334	0.00767126	0.00255709	0	0	0	1.50101	1.3885	1.24274	1.0842	0.145754	0.0562559	0.0562559	0.0562559	0.0562559	0.0383563	0.296622	0.718541	0.718541	0.718541	0.718541	0.718541	0.191782
3 weeks	Tnf+/+	TnfdeltaARE/+	85.022	84.9662	74.1005	0.00655351	5.27558	0	1.77928	1.76289	1.5925	1.49092	0.101579	0.00327676	0.00327676	0.026214	0.0229373	0.108133	0.013107	0.0458746	0	0.203159	0.160561	0.00327676	0.0393211	0.183498	2.65089	0.00327676	0	0	0	0	0.969919	0.917491	0.802805	0.583262	0.114686	0.0229373	0.0229373	0.0229373	0.0229373	0.00655351	0.104856	0.940429	0.940429	0.940429	0.940429	0.940429	0.0753654
3 weeks	Tnf+/+	Tnf+/+	79.0015	78.9911	62.7496	0.00258953	6.83896	0.0543802	0.618898	0.600772	0.486832	0.468705	0.0155372	0.00258953	0.00258953	0.00517907	0.00517907	0.0284849	0.0129477	0.0129477	0.225289	0.137245	0.0362535	0	0.100992	0.313334	2.44711	0.0207163	0.0207163	0.0207163	0.0207163	0	1.75052	1.04617	0.763912	0.546391	0.282259	0.0673279	0.0673279	0.0673279	0.0673279	0.0440221	0.11135	2.2011	2.2011	2.2011	2.2011	2.2011	0.432452
3 weeks	Tnf+/+	Tnf+/+	85.252	85.2191	49.5135	0	5.41638	0.168295	0.357868	0.350131	0.290163	0.270819	0.0174098	0	0	0	0	0.0464262	0.00773769	0.00773769	0	0.315311	0.00386885	0	0.309508	0.648032	5.11075	0.0425573	0.0406229	0.036754	0.036754	0.00386885	2.78557	2.60954	2.3039	1.85511	0.305639	0.00967212	0.00967212	0.00967212	0.00967212	0.00386885	0.063836	0.580327	0.580327	0.580327	0.580327	0.580327	0.241803
3 weeks	Tnf+/+	Tnf+/+	74.7423	74.6925	62.7581	0.00622878	4.01134	0.149491	4.1546	4.10477	3.62204	3.32306	0.28341	0.0249151	0.0218007	0	0	0.445358	0.0498303	0.0124576	0.00622878	0.221122	0.186863	0.00622878	0.0249151	0.862686	5.80523	0.130804	0.12769	0.109004	0.105889	0.0186864	3.16111	1.29247	1.15855	0.868915	0.133919	0.00934318	0.00934318	0.00934318	0.00934318	0	0.286524	0.856458	0.856458	0.856458	0.856458	0.856458	0.74434
3 weeks	Tnf+/+	Tnf+/+	79.4291	79.4087	59.2452	0	4.42588	0.0738496	1.4337	1.3242	1.05681	0.944766	0.109501	0.00509308	0.00254654	0.00254654	0.00254654	0.19099	0.0407446	0.0305585	0.00254654	0.590797	0.417632	0.127327	0.0458377	0.567878	4.12539	0.0152792	0.0152792	0.0127327	0.0127327	0	1.14085	1.12302	1.00334	0.735949	0.119687	0.0127327	0.0127327	0.0127327	0.0127327	0.00509308	0.142606	1.30637	1.30637	1.30637	1.30637	1.30637	0.208816
8 weeks	TnfdeltaARE/+	Tnf+/+	65.1376	65.0874	53.3949	0	2.62159	0.0139595	9.04294	9.02619	8.52923	8.11324	0.404824	0.0614216	0.0586297	0.00279189	0.00279189	0.424368	0.0139595	0.0837568	0.00279189	4.59545	2.01575	0.787314	1.23402	1.67514	2.83656	0.321068	0.312692	0.26523	0.262438	0.0474622	0.605841	0.482997	0.415992	0.315484	0.0670054	0.0335027	0.0335027	0.0335027	0.0335027	0.0139595	0.159138	1.1698	1.1698	1.1698	1.1698	1.1698	0.404824
8 weeks	TnfdeltaARE/+	Tnf+/+	64.8543	64.6245	46.2522	0.00733425	2.41297	0.0244475	18.2941	18.2085	16.7074	16.0204	0.657637	0.256699	0.24692	0	0	1.19304	0.0855662	0.0733425	0.151574	2.51809	1.17348	0.408273	0.933894	1.09525	2.70878	0.518287	0.48895	0.43761	0.435165	0.0513397	1.57197	1.30794	1.12947	0.938783	0.178467	0.0611187	0.0611187	0.0611187	0.0611187	0.048895	1.40084	0.471836	0.471836	0.471836	0.471836	0.471836	0.444944
8 weeks	TnfdeltaARE/+	Tnf+/+	70.5294	70.4726	50.6482	0.043905	2.51033	0.0309917	4.75207	4.74174	4.27428	4.00826	0.255682	0.0542355	0.0464876	0.100723	0.0903926	0.294421	0.0103306	0.0335744	0.0852273	1.27583	0.268595	0.0619835	0.945248	1.15444	5.40548	0.0258264	0.0232438	0.0232438	0.0232438	0	1.93957	1.60382	1.45919	1.12087	0.142045	0.0645661	0.0645661	0.0645661	0.0645661	0.043905	0.123967	0.198864	0.198864	0.198864	0.198864	0.198864	0.36157
8 weeks	TnfdeltaARE/+	Tnf+/+	84.2889	84.2021	58.2767	0.00789765	1.85068	0.0605486	5.50466	5.44148	4.80703	4.53588	0.263255	0.0737114	0.0684463	0.00263255	0.00263255	0.494919	0.052651	0.0368557	0.0184278	1.16095	0.668667	0.310641	0.168483	0.215869	3.40652	0.0421208	0.0421208	0.0368557	0.0368557	0.0052651	0.484389	0.426473	0.365924	0.302743	0.0605486	0.115832	0.115832	0.115832	0.115832	0.0473859	0.455431	1.1162	1.1162	1.1162	1.1162	1.1162	0.600221
8 weeks	TnfdeltaARE/+	Tnf+/+	68.1964	68.1617	55.6982	0.00144404	1.79206	0.0115523	14.4116	14.3827	13.4368	12.9617	0.457762	0.127076	0.124188	0.0750903	0.066426	0.707581	0.0274368	0.0592058	0.284477	1.8917	0.580505	0.284477	0.979061	1.56968	1.62744	0.0880866	0.0851986	0.0736462	0.0736462	0.0115523	0.729242	0.641155	0.566065	0.398556	0.0736462	0.0693141	0.0693141	0.0693141	0.0693141	0.0375451	0.322022	0.0534296	0.0534296	0.0534296	0.0534296	0.0534296	0.319134
8 weeks	TnfdeltaARE/+	Tnf+/+	22.659	22.6042	19.0569	0	0.337439	0	6.70238	6.64333	5.94736	5.47073	0.455542	0.134976	0.130758	0.0379619	0.0337439	0.451324	0.0548338	0.0337439	0.0337439	1.91918	0.662224	0.0843597	1.1726	1.56909	2.54345	2.20601	2.19335	2.05838	2.05838	0.130758	0.0970137	0.0337439	0.0295259	0.0295259	0.00421798	0.0843597	0.0843597	0.0843597	0.0843597	0.0295259	5.54665	0.0168719	0.0168719	0.0168719	0.0168719	0.0168719	0.573646
8 weeks	TnfdeltaARE/+	TnfdeltaARE/+	66.4619	66.4194	47.622	0.00283094	3.76798	0.00849281	12.1475	12.1023	11.2105	10.6556	0.535047	0.0849281	0.0764353	0.184011	0.167025	0.560525	0.0396331	0.118899	0	3.80478	1.98166	0.648284	1.17201	1.61363	2.22512	0.0849281	0.0820972	0.0820972	0.0820972	0	1.32771	0.987997	0.781338	0.501076	0.206658	0.0594497	0.0594497	0.0594497	0.0594497	0.0509569	0.175518	0.246291	0.246291	0.246291	0.246291	0.246291	0.407655
8 weeks	TnfdeltaARE/+	TnfdeltaARE/+	73.8879	73.8593	40.2077	0	1.93608	0.0142884	7.1847	7.13707	6.48695	6.2369	0.238141	0.0619166	0.0523909	0.204801	0.18575	0.366737	0.0476281	0.0261955	0.49057	1.58602	0.540579	0.161936	0.883502	1.26215	1.64079	0.0666794	0.064298	0.0619166	0.0619166	0.00238141	1.0502	0.852543	0.740617	0.562012	0.111926	0.0404839	0.0404839	0.0404839	0.0404839	0.0357211	0.166698	0.0381025	0.0381025	0.0381025	0.0381025	0.0381025	0.238141
8 weeks	TnfdeltaARE/+	TnfdeltaARE/+	52.3419	52.2731	31.4382	0.0653887	1.04622	0.013766	22.5006	22.4559	21.0861	20.2567	0.794989	0.234023	0.234023	0	0	1.12193	0.0447396	0.165193	0.209932	1.31122	0.15831	0.0619472	0.798431	1.76894	2.60867	0.626355	0.609148	0.529993	0.529993	0.0791548	1.20453	1.14258	1.04966	0.760574	0.0894793	0.0722717	0.0722717	0.0722717	0.0722717	0.0585057	0.309736	0.130777	0.130777	0.130777	0.130777	0.130777	0.357917
8 weeks	TnfdeltaARE/+	TnfdeltaARE/+	71.7753	71.7579	57.7796	0	6.19317	0.0414332	1.61589	1.61589	1.21246	1.16885	0.0436138	0.00654208	0.00654208	0.00218069	0.00218069	0.106854	0	0.0239876	0.00218069	0.793772	0.0959505	0.00218069	0.113396	1.06418	2.20032	0.128661	0.128661	0.119938	0.119938	0.00872277	1.54175	1.50032	1.34985	1.15359	0.148287	0.0239876	0.0239876	0.0239876	0.0239876	0.0174455	0.0632401	0.652027	0.652027	0.652027	0.652027	0.652027	0.102493
8 weeks	Tnf+/+	TnfdeltaARE/+	61.5525	61.5031	47.7727	0.0832331	1.83729	0.00924813	14.199	14.1496	12.8333	12.2291	0.564136	0.218872	0.209624	0.0801504	0.0647369	1.00188	0.0493233	0.095564	0.428497	2.97173	1.06662	0.536391	1.36564	2.82684	2.45075	0.178797	0.178797	0.151053	0.151053	0.0277444	0.536391	0.450076	0.357594	0.221955	0.0924813	0.0277444	0.0277444	0.0277444	0.0277444	0.00924813	1.29166	0.0400752	0.0400752	0.0400752	0.0400752	0.0400752	0.539474
8 weeks	Tnf+/+	TnfdeltaARE/+	64.9109	64.8539	44.0659	0	5.6809	0.0209738	17.0936	17.0337	15.8172	15.3169	0.473408	0.206742	0.194757	0.0329588	0.0299625	0.907865	0.0449438	0.104869	0.0539326	0.530337	0.0958801	0.0449438	0.284644	0.856929	2.6367	0.77603	0.758052	0.677154	0.671161	0.0808989	1.30037	1.2824	1.19251	1.00974	0.0898876	0.16779	0.16779	0.16779	0.16779	0.113858	0.859925	0.0539326	0.0539326	0.0539326	0.0539326	0.0539326	0.242697
8 weeks	Tnf+/+	TnfdeltaARE/+	65.2965	65.2538	44.4645	0.00328321	5.47311	0.0196993	4.71797	4.68514	4.10401	3.89389	0.200276	0.0525314	0.0459649	0.101779	0.0952131	0.380852	0.0328321	0.0459649	0.00656642	3.69033	1.51028	0.538446	1.63832	2.34749	4.67857	0.078797	0.078797	0.0722306	0.0722306	0.00656642	2.80058	1.82546	1.50699	0.912732	0.318471	0.0426817	0.0426817	0.0426817	0.0426817	0.016416	0.196993	1.01451	1.01451	1.01451	1.01451	1.01451	0.902883
8 weeks	Tnf+/+	TnfdeltaARE/+	67.5398	67.4852	55.1374	0.0429419	1.26093	0.00780762	4.62601	4.6104	4.15365	3.92723	0.21471	0.0585572	0.0585572	0.0234229	0.0156152	0.355247	0.0156152	0.144441	0.511399	1.2336	0.456746	0.249844	0.523111	2.26421	2.53748	0.394285	0.386477	0.351343	0.343535	0.0351343	0.675359	0.558245	0.452842	0.300593	0.105403	0.0702686	0.0702686	0.0702686	0.0702686	0.0429419	2.12367	0.105403	0.105403	0.105403	0.105403	0.105403	0.730012
8 weeks	Tnf+/+	Tnf+/+	42.8723	42.7975	36.2365	0.00934172	0.878122	0.00311391	6.12817	6.07212	5.54898	4.97914	0.554275	0.0560503	0.0529364	0.0373669	0.0217973	0.420377	0.0560503	0.0467086	0.0467086	2.15794	0.937286	0.168151	1.04627	1.47288	3.22601	2.33854	2.28872	2.0832	2.07698	0.205518	0.239771	0.205518	0.130784	0.0903033	0.0747338	0.146354	0.146354	0.146354	0.146354	0.0716199	3.79274	0.0186834	0.0186834	0.0186834	0.0186834	0.0186834	0.513795
8 weeks	Tnf+/+	Tnf+/+	7.30005	7.28317	5.7241	0	0.151967	0	6.9736	6.86103	6.20814	5.4877	0.681038	0.0844262	0.0844262	0.0787978	0.0731694	0.484043	0.112568	0.0900546	0	0.664153	0.371475	0.180109	0.112568	1.38459	3.09563	1.92492	1.89115	1.73918	1.72229	0.146339	0.410874	0.405246	0.309563	0.208251	0.0900546	0.0675409	0.0675409	0.0675409	0.0675409	0.0337705	8.28502	0.168852	0.168852	0.168852	0.168852	0.168852	1.00749
8 weeks	Tnf+/+	Tnf+/+	69.5822	69.5363	59.4293	0.0152866	1.53885	0.00509554	5.83694	5.81146	5.3758	5.16178	0.203822	0.0687898	0.0687898	0.0305732	0.0305732	0.326115	0.0229299	0.101911	0.333758	1.16943	0.550318	0.249682	0.364331	1.52866	2.74904	0.42293	0.417834	0.366879	0.366879	0.0509554	1.16943	1.01401	0.828025	0.578344	0.185987	0.0535032	0.0535032	0.0535032	0.0535032	0.0382166	1.32739	0.104459	0.104459	0.104459	0.104459	0.104459	0.698089
8 weeks	Tnf+/+	Tnf+/+	79.5525	79.5189	70.23	0.025896	2.94179	0.0077688	10.7494	10.7184	10.0761	9.74208	0.328879	0.077688	0.0725088	0	0	0.504972	0.0233064	0.0440232	0.025896	1.83603	0.810545	0.295214	0.691423	0.71473	1.38544	0.106174	0.103584	0.0958152	0.0958152	0.0077688	0.662938	0.600787	0.486845	0.372902	0.113942	0.038844	0.038844	0.038844	0.038844	0.0233064	0.217526	0.147607	0.147607	0.147607	0.147607	0.147607	0.170914
		Ftest	0.00150307	0.00147658	0.00853925	0.010618	0.00140843	0.00238778	0.000151506	0.000155223	0.000203706	0.000228339	0.000213285	1.27e-05	1.61e-05	0.00211117	0.00284481	4.24e-05	0.00589658	0.000205532	0.00361567	0.00200619	0.00625544	0.00213176	0.00207734	0.00300687	0.0120075	0.00973394	0.0100104	0.0108938	0.0108491	0.0040077	0.00417723	0.00174369	0.00237041	0.00174534	0.0122248	0.000202456	0.000202456	0.000202456	0.000202456	0.000225888	0.00916887	2.42e-06	2.42e-06	2.42e-06	2.42e-06	2.42e-06	0.00192279
		p.adjust	0.0105898	0.0105898	0.0339381	0.037523	0.0105898	0.0119389	0.00186276	0.00186276	0.00186276	0.00186276	0.00186276	0.000327627	0.000356854	0.0113939	0.0137795	0.000822121	0.0247019	0.00186276	0.0164832	0.0113939	0.0255156	0.0113939	0.0113939	0.0141232	0.0403157	0.0367991	0.0369431	0.037523	0.037523	0.0177484	0.0179853	0.011272	0.0119389	0.011272	0.0403157	0.00186276	0.00186276	0.00186276	0.00186276	0.00186276	0.0355294	7.51e-05	7.51e-05	7.51e-05	7.51e-05	7.51e-05	0.0113939
